# Supplementary material for: CCDC113 stabilizes sperm axoneme and head-tail coupling apparatus to ensure male fertility
Source: eLife. 2024 Dec 13;13:RP98016. doi: 10.7554/eLife.98016 (PMC11643634; doi:10.7554/eLife.98016)
Supplement: Figure 1—source data 1. [file elife-98016-fig1-data1.zip]

Archive with 12 entries (11 files):
- Figure 1-Source Data 1/
- Figure 1-Source Data 1/Figure 1C FLAG CFAP57-unedited.Tif
- Figure 1-Source Data 1/Figure 1C GFP CCDC113-unedited.Tif
- Figure 1-Source Data 1/Figure 1D FLAG CFAP91-unedited.Tif
- Figure 1-Source Data 1/Figure 1D GFP CCDC113-unedited.Tif
- Figure 1-Source Data 1/Figure 1E GFP CCDC113 unedited.Tif
- Figure 1-Source Data 1/Figure 1E MYC TUBB5 unedited.Tif
- Figure 1-Source Data 1/Figure 1F FLAG DRC1 unedited.Tif
- Figure 1-Source Data 1/Figure 1F GFP CCDC113 unedited.Tif
- Figure 1-Source Data 1/Figure 1G FLAG DRC2 unedited.Tif
- Figure 1-Source Data 1/Figure 1H FLAG DRC3 unedited.Tif
- Figure 1-Source Data 1/Figure1G-H GFP CCDC113-unedited.Tif
