# Supplementary material for: CCDC113 stabilizes sperm axoneme and head-tail coupling apparatus to ensure male fertility
Source: eLife. 2024 Dec 13;13:RP98016. doi: 10.7554/eLife.98016 (PMC11643634; doi:10.7554/eLife.98016)
Supplement: Figure 2—source data 1. [file elife-98016-fig2-data1.zip]

Archive with 2 entries (1 files):
- Figure 2-Source Data 1/
- Figure 2-Source Data 1/Figure 2B unedited raw data.bmp
