# Supplementary material for: CCDC113 stabilizes sperm axoneme and head-tail coupling apparatus to ensure male fertility
Source: eLife. 2024 Dec 13;13:RP98016. doi: 10.7554/eLife.98016 (PMC11643634; doi:10.7554/eLife.98016)
Supplement: Figure 4—source data 2. [file elife-98016-fig4-data2.zip]

Archive with 2 entries (1 files):
- Figure 4-Source Data 2/
- Figure 4-Source Data 2/Figure 4A labelled.tif
