# Supplementary material for: CCDC113 stabilizes sperm axoneme and head-tail coupling apparatus to ensure male fertility
Source: eLife. 2024 Dec 13;13:RP98016. doi: 10.7554/eLife.98016 (PMC11643634; doi:10.7554/eLife.98016)
Supplement: Figure 7—source data 1. [file elife-98016-fig7-data1.zip]

Archive with 13 entries (12 files):
- Figure 7-Source Data 1/
- Figure 7-Source Data 1/Figure 7A FLAG SUN5- unedited.tif
- Figure 7-Source Data 1/Figure 7A GFP CCDC113-unedited.tif
- Figure 7-Source Data 1/Figure 7B FLAG CENTLEIN-unedited.Tif
- Figure 7-Source Data 1/Figure 7B GFP CCDC113-unedited.Tif
- Figure 7-Source Data 1/Figure 7C FLAG PMFBP1-unedited.tif
- Figure 7-Source Data 1/Figure 7C GFP CCDC113-unedited.tif
- Figure 7-Source Data 1/Figure 7D FLAG CCDC113-unedited.tif
- Figure 7-Source Data 1/Figure 7D GFP SUN-unedited.tif
- Figure 7-Source Data 1/Figure 7E FLAG CENTLEIN-unedited.tif
- Figure 7-Source Data 1/Figure 7E GFP CCDC113-unedited.tif
- Figure 7-Source Data 1/Figure 7F FLAG SPATA6-unedited.Tif
- Figure 7-Source Data 1/Figure 7F GFP CCDC113-unedited.Tif
