# Supplementary material for: CCDC113 stabilizes sperm axoneme and head-tail coupling apparatus to ensure male fertility
Source: eLife. 2024 Dec 13;13:RP98016. doi: 10.7554/eLife.98016 (PMC11643634; doi:10.7554/eLife.98016)
Supplement: Figure 7—source data 2. [file elife-98016-fig7-data2.zip]

Archive with 7 entries (6 files):
- Figure 7-Source Data 2/
- Figure 7-Source Data 2/Figure 7A labelled.tif
- Figure 7-Source Data 2/Figure 7B labelled.tif
- Figure 7-Source Data 2/Figure 7C labelled.tif
- Figure 7-Source Data 2/Figure 7D labelled.tif
- Figure 7-Source Data 2/Figure 7E labelled.tif
- Figure 7-Source Data 2/Figure 7F labelled.tif
